# Supplementary material for: Hidden Treasures of Colombia’s Pacific Mangrove: New Fungal Species and Records of Macrofungi (Basidiomycota)
Source: J Fungi (Basel). 2025 Jun 17;11(6):459. doi: 10.3390/jof11060459 (PMC12194073; doi:10.3390/jof11060459)
Supplement: Supplementary file 1 [file jof-11-00459-s001.zip]

Archive with 1 entries (1 files):
- jof-3617164-supplementary.pdf
